# Supplementary material for: The Crystal Structure of Mouse Ces2c, a Potential Ortholog of Human CES2, Shows Structural Similarities in Substrate Regulation and Product Release to Human CES1
Source: Int J Mol Sci. 2022 Oct 28;23(21):13101. doi: 10.3390/ijms232113101 (PMC9655854; doi:10.3390/ijms232113101)
Supplement: Supplementary file 1 [file ijms-23-13101-s001.zip]

Archive with 1 entries (1 files):
- ijms-1972063-supplementary.pdf
